# Supplementary material for: Development of chloroplast genome resources for peanut (Arachis hypogaea L.) and other species of Arachis
Source: Sci Rep. 2017 Sep 14;7:11649. doi: 10.1038/s41598-017-12026-x (PMC5599657; doi:10.1038/s41598-017-12026-x)
Supplement: Supplementary file 2 — Supplementary Dataset 4 [file 41598_2017_12026_MOESM2_ESM.xlsx]

## Sheet: Table S1 Plant material 
No.	species		Voucher		Accession number in GenBank
1	Arachis appressipila Krapov. & W. C. Greg.		A33	K76	K76
2	Arachis batizocoi Krapov. & W.C. Greg.		A4	K71	K71
3	Arachis diogoi Hoehne		A26	K75	K75
4	Arachis helodes Mart. ex Krapov. & Rigoni		A38	K77	K77
5	Arachis hypogaea L.		P135	P135	P135
6	Arachis rigonii Krapov. & W.C. Greg.		A18	K74	K74
7	Arachis villosa Benth.		A8	K73	K73

## Sheet: Table S2 Polymorphic indels
					KJ468094	P135	KX257487	K77	K75	K73	K76	K74	K71
No.	Position	Region	Loction	length (bp)	A. hypogaea	A. hypogaea	A. hypogaea	A. helodes	A. diogoi	A. villosa	A. appressipila	A. rigonii	A. batizocoi
1	rpl23-trnH	LSC	spacer	7	DEL	DEL	DEL	DEL	DEL	DEL	DEL	INS	INS
2	trnH-psbA	LSC	spacer	6	DEL	DEL	DEL	DEL	DEL	DEL	DEL	INS	INS
3	psbA-trnK	LSC	spacer	6	INS	INS	INS	DEL	DEL	DEL	DEL	DEL	DEL
4	matK-trnK	LSC	spacer	1	DEL	DEL	DEL	DEL	DEL	DEL	DEL	INS	INS
5	trnK-rbcL	LSC	spacer	5	INS	INS	INS	DEL	DEL	DEL	DEL	DEL	DEL
6	trnK-rbcL	LSC	spacer	6	INS	INS	INS	INS	INS	INS	INS	DEL	DEL
7	trnK-rbcL	LSC	spacer	4	DEL	DEL	DEL	INS	INS	INS	DEL	DEL	DEL
8	rbcL-atpB	LSC	spacer	6	DEL	DEL	DEL	DEL	DEL	DEL	DEL	INS	INS
9	trnM-trnV	LSC	spacer	1	DEL	DEL	DEL	DEL	DEL	INS	DEL	DEL	DEL
10	trnV intron	LSC	intron	1	DEL	DEL	DEL	DEL	DEL	DEL	DEL	INS	INS
11	trnV-ndhC	LSC	spacer	5	DEL	DEL	DEL	DEL	DEL	DEL	DEL	INS	INS
12	trnV-ndhC	LSC	spacer	5	INS	INS	INS	INS	INS	INS	DEL	DEL	DEL
13	trnV-ndhC	LSC	spacer	5	DEL	DEL	DEL	DEL	DEL	DEL	DEL	INS	INS
14	ndhC-ndhK	LSC	spacer	1	INS	INS	INS	DEL	DEL	DEL	DEL	DEL	DEL
15	ndhK-ndhJ	LSC	spacer	6	INS	DEL	DEL	DEL	DEL	DEL	INS	DEL	DEL
16	ndhJ-trnF	LSC	spacer	5	INS	INS	INS	INS	INS	INS	INS	DEL	DEL
17	trnF-trnL	LSC	spacer	5	DEL	DEL	DEL	DEL	INS	DEL	DEL	DEL	DEL
18	rps4-trnS	LSC	spacer	5	DEL	DEL	DEL	DEL	DEL	INS	DEL	DEL	DEL
19	ycf3 1st intron	LSC	intron	1	DEL	DEL	DEL	DEL	INS	DEL	DEL	DEL	DEL
20	ycf3 2nd intron	LSC	intron	10	DEL	DEL	DEL	DEL	DEL	INS	DEL	DEL	DEL
21	ycf3-psaA	LSC	spacer	9	DEL	DEL	DEL	DEL	DEL	DEL	DEL	INS	INS
22	ycf3-psaA	LSC	spacer	4	INS	INS	INS	INS	INS	INS	INS	DEL	DEL
23	trnfM-trnG	LSC	spacer	8	INS	INS	INS	INS	INS	INS	INS	DEL	DEL
24	trnG-psbZ	LSC	spacer	6	DEL	DEL	DEL	DEL	INS	DEL	INS	DEL	DEL
25	psbD-trnT	LSC	spacer	5	DEL	DEL	DEL	DEL	DEL	INS	DEL	DEL	DEL
26	psbD-trnT	LSC	spacer	2	DEL	DEL	DEL	DEL	DEL	DEL	DEL	INS	INS
27	psbD-trnT	LSC	spacer	1	INS	INS	INS	INS	INS	INS	INS	DEL	DEL
28	psbD-trnT	LSC	spacer	4	DEL	DEL	DEL	DEL	DEL	INS	DEL	DEL	DEL
29	psbD-trnT	LSC	spacer	5	INS	INS	INS	INS	INS	DEL	INS	INS	INS
30	psbD-trnT	LSC	spacer	4	DEL	DEL	DEL	DEL	DEL	DEL	DEL	INS	INS
31	psbD-trnT	LSC	spacer	1	INS	INS	INS	INS	INS	INS	INS	DEL	DEL
32	psbM-petN	LSC	spacer	5	INS	INS	INS	INS	INS	INS	INS	DEL	DEL
33	psbM-petN	LSC	spacer	5	DEL	DEL	DEL	DEL	DEL	DEL	INS	DEL	DEL
34	psbM-petN	LSC	spacer	5	INS	INS	INS	INS	INS	INS	INS	DEL	DEL
35	psbM-petN	LSC	spacer	5	DEL	DEL	DEL	DEL	DEL	DEL	DEL	INS	INS
36	rps2-atpI	LSC	spacer	5	DEL	DEL	DEL	DEL	DEL	DEL	INS	DEL	DEL
37	rps2-atpI	LSC	spacer	1	DEL	DEL	DEL	DEL	DEL	DEL	DEL	INS	INS
38	atpH-atpF	LSC	spacer	6	DEL	DEL	DEL	DEL	DEL	DEL	INS	DEL	DEL
39	atpH-atpF	LSC	spacer	5	DEL	DEL	DEL	DEL	DEL	DEL	DEL	INS	INS
40	atpH-atpF	LSC	spacer	5	INS	INS	INS	INS	INS	DEL	DEL	DEL	DEL
41	atpH-atpF	LSC	spacer	5	INS	INS	INS	INS	INS	INS	INS	DEL	DEL
42	atpH-atpF	LSC	spacer	6	INS	INS	INS	INS	INS	INS	INS	DEL	DEL
43	atpF-intron	LSC	intron	1	INS	INS	INS	INS	INS	DEL	INS	INS	INS
44	atpA-trnR	LSC	spacer	4	INS	INS	INS	DEL	DEL	DEL	DEL	DEL	DEL
45	trnG intron	LSC	intron	8	DEL	DEL	DEL	INS	DEL	DEL	DEL	DEL	DEL
46	trnG-trnS	LSC	spacer	5	INS	INS	INS	INS	INS	INS	INS	DEL	DEL
47	psbI-psbK	LSC	spacer	3	INS	INS	INS	DEL	DEL	DEL	DEL	DEL	DEL
48	trnQ-accD	LSC	spacer	1	INS	INS	INS	DEL	INS	INS	INS	INS	INS
49	accD-psaI	LSC	spacer	6	INS	INS	INS	INS	INS	INS	INS	DEL	DEL
50	accD-psaI	LSC	spacer	7	INS	INS	INS	INS	INS	INS	INS	DEL	DEL
51	cemA-petA	LSC	spacer	8	INS	INS	INS	INS	INS	INS	INS	DEL	DEL
52	petA-psbJ	LSC	spacer	6	INS	INS	INS	INS	INS	INS	INS	DEL	DEL
53	petA-psbJ	LSC	spacer	1	INS	INS	INS	INS	INS	INS	INS	DEL	DEL
54	psbE-petL	LSC	spacer	1	INS	INS	INS	INS	INS	DEL	INS	INS	INS
55	psbE-petL	LSC	spacer	1	DEL	DEL	DEL	DEL	DEL	DEL	DEL	INS	INS
56	petG-trnW	LSC	spacer	1	INS	INS	INS	INS	INS	INS	INS	DEL	DEL
57	trnP-psaJ	LSC	spacer	8	INS	INS	INS	INS	INS	INS	INS	DEL	DEL
58	rps18-rpl20	LSC	spacer	1	INS	INS	INS	INS	INS	INS	INS	DEL	DEL
59	rps18-rpl20	LSC	spacer	1	INS	INS	INS	INS	INS	INS	INS	DEL	DEL
60	rpl20-rps12	LSC	spacer	5	DEL	DEL	DEL	DEL	DEL	DEL	DEL	INS	INS
61	clpP 2nd intron	LSC	intron	5	INS	INS	INS	INS	INS	INS	INS	DEL	DEL
62	clpP-psbB	LSC	spacer	6	DEL	DEL	DEL	DEL	INS	DEL	DEL	DEL	DEL
63	psbH-petB	LSC	spacer	4	DEL	DEL	DEL	DEL	DEL	INS	DEL	DEL	DEL
64	petB intron	LSC	intron	6	INS	INS	INS	INS	INS	INS	INS	DEL	DEL
65	petD intron	LSC	intron	6	INS	INS	INS	INS	INS	INS	INS	DEL	DEL
66	petD-rpoA	LSC	spacer	1	DEL	DEL	DEL	DEL	DEL	DEL	DEL	INS	INS
67	rps19-rpl2	LSC	spacer	9	INS	INS	INS	INS	INS	INS	INS	DEL	DEL
68	trnR-trnN	IR	spacer	6	INS	INS	INS	INS	INS	INS	INS	DEL	DEL
69	ndhF-rpl32	SSC	spacer	1	DEL	DEL	DEL	DEL	DEL	DEL	DEL	INS	INS
70	ndhF-rpl32	SSC	spacer	20	DEL	DEL	DEL	DEL	DEL	DEL	DEL	INS	DEL
71	rpl32-trnL	SSC	spacer	5	DEL	DEL	DEL	DEL	DEL	DEL	DEL	INS	INS
72	rpl32-trnL	SSC	spacer	5	DEL	DEL	DEL	DEL	DEL	DEL	INS	INS	INS
73	rpl32-trnL	SSC	spacer	19	INS	INS	INS	INS	INS	INS	INS	INS	DEL
74	ndhD-psaC	SSC	spacer	1	DEL	DEL	DEL	DEL	INS	DEL	DEL	DEL	DEL
75	psaC-ndhE	SSC	spacer	4	INS	INS	INS	INS	DEL	INS	INS	INS	INS
76	psaC-ndhE	SSC	spacer	9	INS	INS	INS	INS	INS	INS	INS	DEL	DEL
77	ndhE-ndhG	SSC	spacer	20	DEL	DEL	DEL	DEL	DEL	DEL	DEL	INS	DEL
78	ndhE-ndhG	SSC	spacer	1	INS	INS	INS	INS	INS	INS	DEL	INS	INS
79	ndhG-ndhI	SSC	spacer	4	INS	INS	INS	INS	INS	INS	INS	DEL	DEL
80	ndhG-ndhI	SSC	spacer	6	DEL	DEL	DEL	DEL	DEL	DEL	DEL	INS	INS
81	ndhA intron	SSC	intron	7	INS	INS	INS	INS	INS	INS	INS	DEL	DEL
82	ndhA intron	SSC	intron	2	DEL	DEL	DEL	DEL	DEL	DEL	INS	INS	INS
83	rps15-ycf1	SSC	spacer	6	DEL	DEL	DEL	DEL	DEL	INS	DEL	DEL	DEL
84	rps15-ycf1	SSC	spacer	8	DEL	DEL	DEL	DEL	DEL	DEL	DEL	INS	INS
85	ycf1	SSC	extron	6	INS	INS	INS	INS	INS	INS	INS	DEL	DEL
		8 intron

## Sheet: Table S3. Polymorphic SSR loci
								KJ468094	P135	KX257487	K77	K75	K73	K76	K74	K71
Location	No.	Position	Region	Location	Type	Seq	length (bp)	A. hypogaea	A. hypogaea	A. hypogaea	A. helodes	A. diogoi	A. villosa	A. appressipila	A. rigonii	A. batizocoi
23	1	rpl23-trnH	LSC	spacer	re-indel	TAATATA	7	DEL	DEL	DEL	DEL	DEL	DEL	DEL	INS	INS
244	2	trnH-psbA	LSC	spacer	re-indel	GTATAA	6	DEL	DEL	DEL	DEL	DEL	DEL	DEL	INS	INS
1663	3	psbA-trnK	LSC	spacer	re-indel	ACTTCG	6	INS	INS	INS	DEL	DEL	DEL	DEL	DEL	DEL
4141	4	matK-trnK	LSC	spacer	SSR-indel	A	1	DEL	DEL	DEL	DEL	DEL	DEL	DEL	INS	INS
4487	5	trnK-rbcL	LSC	spacer	re-indel	AAAAT	5	INS	INS	INS	DEL	DEL	DEL	DEL	DEL	DEL
4736	6	trnK-rbcL	LSC	spacer	re-indel	TTATTA	6	INS	INS	INS	INS	INS	INS	INS	DEL	DEL
4987	7	trnK-rbcL	LSC	spacer	re-indel	AGAT	4	DEL	DEL	DEL	INS	INS	INS	DEL	DEL	DEL
6763	8	rbcL-atpB	LSC	spacer	indel	TTTTAA	6	DEL	DEL	DEL	DEL	DEL	DEL	DEL	INS	INS
9453	9	trnM-trnV	LSC	spacer	SSR-indel	A	1	DEL	DEL	DEL	DEL	DEL	INS	DEL	DEL	DEL
9960	10	trnV intron	LSC	intron	SSR-indel	T	1	DEL	DEL	DEL	DEL	DEL	DEL	DEL	INS	INS
10071	11	trnV-ndhC	LSC	spacer	re-indel	GATTT	5	DEL	DEL	DEL	DEL	DEL	DEL	DEL	INS	INS
10404	12	trnV-ndhC	LSC	spacer	re-indel	ATATT	5	INS	INS	INS	INS	INS	INS	DEL	DEL	DEL
10443	13	trnV-ndhC	LSC	spacer	re-indel	ATAGA	5	DEL	DEL	DEL	DEL	DEL	DEL	DEL	INS	INS
11016	14	ndhC-ndhK	LSC	spacer	SSR-indel	A	1	INS	INS	INS	DEL	DEL	DEL	DEL	DEL	DEL
11805	15	ndhK-ndhJ	LSC	spacer	re-indel	AATGGA	6	INS	DEL	DEL	DEL	DEL	DEL	INS	DEL	DEL
12600	16	ndhJ-trnF	LSC	spacer	re-indel	AGCCA	5	INS	INS	INS	INS	INS	INS	INS	DEL	DEL
13447	17	trnF-trnL	LSC	spacer	re-indel	AGAAA	5	DEL	DEL	DEL	DEL	INS	DEL	DEL	DEL	DEL
16140	18	rps4-trnS	LSC	spacer	re-indel	GTTTT	5	DEL	DEL	DEL	DEL	DEL	INS	DEL	DEL	DEL
16830	19	ycf3 1st intron	LSC	intron	SSR-indel	T	1	DEL	DEL	DEL	DEL	INS	DEL	DEL	DEL	DEL
18332	20	ycf3 2nd intron	LSC	intron	re-indel	TTTTTTTTAA	10	DEL	DEL	DEL	DEL	DEL	INS	DEL	DEL	DEL
18736	21	ycf3-psaA	LSC	spacer	indel	TCATATTTA	9	DEL	DEL	DEL	DEL	DEL	DEL	DEL	INS	INS
18834	22	ycf3-psaA	LSC	spacer	indel	TTAA	4	INS	INS	INS	INS	INS	INS	INS	DEL	DEL
24822	23	trnfM-trnG	LSC	spacer	re-indel	TTTAATAA	8	INS	INS	INS	INS	INS	INS	INS	DEL	DEL
25612	24	trnG-psbZ	LSC	spacer	re-indel	TTTTAA	6	DEL	DEL	DEL	DEL	INS	DEL	INS	DEL	DEL
29123	25	psbD-trnT	LSC	spacer	re-indel	ATATA	5	DEL	DEL	DEL	DEL	DEL	INS	DEL	DEL	DEL
29468	26	psbD-trnT	LSC	spacer	indel	AT	2	DEL	DEL	DEL	DEL	DEL	DEL	DEL	INS	INS
29681	27	psbD-trnT	LSC	spacer	indel	t	1	INS	INS	INS	INS	INS	INS	INS	DEL	DEL
29709	28	psbD-trnT	LSC	spacer	re-indel	TATC	4	DEL	DEL	DEL	DEL	DEL	INS	DEL	DEL	DEL
29744	29	psbD-trnT	LSC	spacer	indel	AATTG	5	INS	INS	INS	INS	INS	DEL	INS	INS	INS
29830	30	psbD-trnT	LSC	spacer	re-indel	CAGT	4	DEL	DEL	DEL	DEL	DEL	DEL	DEL	INS	INS
30200	31	psbD-trnT	LSC	spacer	SSR-indel	T	1	INS	INS	INS	INS	INS	INS	INS	DEL	DEL
32995	32	psbM-petN	LSC	spacer	re-indel	TATAA	5	INS	INS	INS	INS	INS	INS	INS	DEL	DEL
33025	33	psbM-petN	LSC	spacer	re-indel	GATAT	5	DEL	DEL	DEL	DEL	DEL	DEL	INS	DEL	DEL
33243	34	psbM-petN	LSC	spacer	re-indel	CCCGG	5	INS	INS	INS	INS	INS	INS	INS	DEL	DEL
33786	35	psbM-petN	LSC	spacer	re-indel	AAATA	5	DEL	DEL	DEL	DEL	DEL	DEL	DEL	INS	INS
46965	36	rps2-atpI	LSC	spacer	re-indel	ATAGA	5	DEL	DEL	DEL	DEL	DEL	DEL	INS	DEL	DEL
47078	37	rps2-atpI	LSC	spacer	SSR-indel	A	1	DEL	DEL	DEL	DEL	DEL	DEL	DEL	INS	INS
48007	38	atpH-atpF	LSC	spacer	re-indel	TTTTAT	6	DEL	DEL	DEL	DEL	DEL	DEL	INS	DEL	DEL
48225	39	atpH-atpF	LSC	spacer	re-indel	TTTTG	5	DEL	DEL	DEL	DEL	DEL	DEL	DEL	INS	INS
48716	40	atpH-atpF	LSC	spacer	re-indel	TTTTG	5	INS	INS	INS	INS	INS	DEL	DEL	DEL	DEL
49733	41	atpH-atpF	LSC	spacer	re-indel	ATATT	5	INS	INS	INS	INS	INS	INS	INS	DEL	DEL
49863	42	atpH-atpF	LSC	spacer	re-indel	CACTAA	6	INS	INS	INS	INS	INS	INS	INS	DEL	DEL
50544	43	atpF-intron	LSC	intron	SSR-indel	C	1	INS	INS	INS	INS	INS	DEL	INS	INS	INS
53011	44	atpA-trnR	LSC	spacer	re-indel	ATAT	4	INS	INS	INS	DEL	DEL	DEL	DEL	DEL	DEL
53591	45	trnG intron	LSC	intron	re-indel	AATCTAAT	8	DEL	DEL	DEL	INS	DEL	DEL	DEL	DEL	DEL
54844	46	trnG-trnS	LSC	spacer	re-indel	AATAA	5	INS	INS	INS	INS	INS	INS	INS	DEL	DEL
55540	47	psbI-psbK	LSC	spacer	indel	TTT	3	INS	INS	INS	DEL	DEL	DEL	DEL	DEL	DEL
57992	48	trnQ-accD	LSC	spacer	SSR-indel	A	1	INS	INS	INS	DEL	INS	INS	INS	INS	INS
59807	49	accD-psaI	LSC	spacer	re-indel	TCCTAT	6	INS	INS	INS	INS	INS	INS	INS	DEL	DEL
59839	50	accD-psaI	LSC	spacer	re-indel	AATAGG	7	INS	INS	INS	INS	INS	INS	INS	DEL	DEL
62076	51	cemA-petA	LSC	spacer	re-indel	TTTTACA	8	INS	INS	INS	INS	INS	INS	INS	DEL	DEL
63561	52	petA-psbJ	LSC	spacer	indel	ATAAAA	6	INS	INS	INS	INS	INS	INS	INS	DEL	DEL
63838	53	petA-psbJ	LSC	spacer	SSR-indel	G	1	INS	INS	INS	INS	INS	INS	INS	DEL	DEL
65566	54	psbE-petL	LSC	spacer	SSR-indel	T	1	INS	INS	INS	INS	INS	DEL	INS	INS	INS
65915	55	psbE-petL	LSC	spacer	SSR-indel	T	1	DEL	DEL	DEL	DEL	DEL	DEL	DEL	INS	INS
66920	56	petG-trnW	LSC	spacer	indel	C	1	INS	INS	INS	INS	INS	INS	INS	DEL	DEL
67551	57	trnP-psaJ	LSC	spacer	re-indel	TTATTAG	8	INS	INS	INS	INS	INS	INS	INS	DEL	DEL
69083	58	rps18-rpl20	LSC	spacer	SSR-indel	A	1	INS	INS	INS	INS	INS	INS	INS	DEL	DEL
69240	59	rps18-rpl20	LSC	spacer	SSR-indel	T	1	INS	INS	INS	INS	INS	INS	INS	DEL	DEL
69738	60	rpl20-rps12	LSC	spacer	re-indel	TGAAT	5	DEL	DEL	DEL	DEL	DEL	DEL	DEL	INS	INS
72127	61	clpP 2nd intron	LSC	intron	re-indel	GGAAA	5	INS	INS	INS	INS	INS	INS	INS	DEL	DEL
73236	62	clpP-psbB	LSC	spacer	re-indel	AGTATA	6	DEL	DEL	DEL	DEL	INS	DEL	DEL	DEL	DEL
75705	63	psbH-petB	LSC	spacer	re-indel	TAAA	4	DEL	DEL	DEL	DEL	DEL	INS	DEL	DEL	DEL
76533	64	petB intron	LSC	intron	re-indel	ATTTAA	6	INS	INS	INS	INS	INS	INS	INS	DEL	DEL
77725	65	petD intron	LSC	intron	re-indel	ACTAAA	6	INS	INS	INS	INS	INS	INS	INS	DEL	DEL
78879	66	petD-rpoA	LSC	spacer	SSR-indel	A	1	DEL	DEL	DEL	DEL	DEL	DEL	DEL	INS	INS
85931	67	rps19	LSC	spacer	indel	TTTTTTTAG	9	INS	INS	INS	INS	INS	INS	INS	DEL	DEL
110514	68	trnR-trnN	IR	spacer	re-indel	CAAAAA	6	INS	INS	INS	INS	INS	INS	INS	DEL	DEL
114048	69	ndhF-rpl32	SSC	spacer	SSR-indel	T	1	DEL	DEL	DEL	DEL	DEL	DEL	DEL	INS	INS
114237	70	ndhF-rpl32	SSC	spacer	re-indel	CTAATACACTTTTTTTAATA	20	DEL	DEL	DEL	DEL	DEL	DEL	DEL	INS	DEL
114855	71	rpl32-trnL	SSC	spacer	indel	ATATT	5	DEL	DEL	DEL	DEL	DEL	DEL	DEL	INS	INS
115104	72	rpl32-trnL	SSC	spacer	indel	TTCTT	5	DEL	DEL	DEL	DEL	DEL	DEL	INS	INS	INS
115350	73	rpl32-trnL	SSC	spacer	indel	TATAAAAAAAAAACAAAGA	19	INS	INS	INS	INS	INS	INS	INS	INS	DEL
118626	74	ndhD-psaC	SSC	spacer	SSR-indel	A	1	DEL	DEL	DEL	DEL	INS	DEL	DEL	DEL	DEL
118920	75	psaC-ndhE	SSC	spacer	indel	ACAC	4	INS	INS	INS	INS	DEL	INS	INS	INS	INS
119184	76	psaC-ndhE	SSC	spacer	re-indel	AATATAAAT	9	INS	INS	INS	INS	INS	INS	INS	DEL	DEL
119655	77	ndhE-ndhG	SSC	spacer	indel	TTTTTTTACATTTACAGAGA	20	DEL	DEL	DEL	DEL	DEL	DEL	DEL	INS	DEL
119723	78	ndhE-ndhG	SSC	spacer	indel	G	1	INS	INS	INS	INS	INS	INS	DEL	INS	INS
120523	79	ndhG-ndhI	SSC	spacer	indel	ATAG	4	INS	INS	INS	INS	INS	INS	INS	DEL	DEL
120694	80	ndhG-ndhI	SSC	spacer	re-indel	TATATG	6	DEL	DEL	DEL	DEL	DEL	DEL	DEL	INS	INS
122356	81	ndhA intron	SSC	intron	re-indel	GAAAAC	7	INS	INS	INS	INS	INS	INS	INS	DEL	DEL
122962	82	ndhA intron	SSC	intron	indel	TA	2	DEL	DEL	DEL	DEL	DEL	DEL	INS	INS	INS
125616	83	rps15-ycf1	SSC	spacer	re-indel	TATCTA	6	DEL	DEL	DEL	DEL	DEL	INS	DEL	DEL	DEL
125662	84	rps15-ycf1	SSC	spacer	indel	AGAATAGA	8	DEL	DEL	DEL	DEL	DEL	DEL	DEL	INS	INS
126305	85	ycf1	SSC	extron	re-indel	CCTTTT	6	INS	INS	INS	INS	INS	INS	INS	DEL	DEL

## Sheet: Table S4. SSR primers
No.	Position	Region	Locatin	SSR type	Forward sequence	Reverse sequence	Length (bp)	Forward sequence	Reverse sequence	Length (bp)
1	trnK-rbcL	LSC	spacer	(A)10	TCGCACTTAAAAGCCGAGTACT	CGATTTCTTCACGTTACAGAGGC	271	AGTCGCACTTAAAAGCCGAGTA	CGATTTCTTCACGTTACAGAGGC	273
2	trnK-rbcL	LSC	spacer	(A)12	CTGTTGTCAATATTAGTGTTG	ATATTGACAAATATCAACTAGA	169	AAATTGCCTCTGTAACGTGA	GACAAATATCAACTAGAATA	231
3	rbcL-atpB	LSC	spacer	(A)12	TCATATGTATGGCGCAACCCAA	TTTCATGGGCGAGCATACAATT	190	TTCATATGTATGGCGCAACCCA	TTCATGGGCGAGCATACAATTT	190
4	trnV intron	LSC	intron	(T)12	CAAAAACGCAAGGGCTATAGCT	TACTGGACGTCTCAACCCTTTG	189	TCAAAAACGCAAGGGCTATAGC	GACGTCTCAACCCTTTGTCAGA	185
5	trnF-trnL	LSC	spacer	(A)15	ACTCGAATCCATTTGTGAAAGACT	GGAAGAGGAAAATCCGTCGACT	175	ACTCGAATCCATTTGTGAAAGACT	AGGAAGAGGAAAATCCGTCGAC	176
6	trnL-trnT	LSC	spacer	(T)10	ACTTGGTAAGTTTCCATACCAA	CTGGATATCCGATATAGATGA	217	TCAATCCAATTAAGTCCGTAG	TCTATGTATATTGAATTGCGA	251
7	trnL-trnT	LSC	spacer	(T)11	TATTAATATAATTACTGTAAC	AATGCGCATGCATAGGAATTAA	216	ACAAATTCGAAATGATAATA	ACTAATAGGATCTTAGTTAT	154
8	ycf3 2nd intron	LSC	intron	(A)11	TGATCTGTCATTACGTGCGACT	GATCTTTACGGCGCTTCCTCTA	210	TGATCTGTCATTACGTGCGACT	CCAATTGATCTTTACGGCGCTT	216
9	ycf3-psaA	LSC	spacer	(T)12	TTGAAGATCACAGGGCGTTCTT	GGATGGACTGATGTAGACAACA	280	TGAAGATCACAGGGCGTTCTTAA	TGGATGGACTGATGTAGACAACA	280
10	ycf3-psaA	LSC	spacer	(AT)7	GAAGATCACAGGGCGTTCTTAA	ATGCATTAAATATTCTAAACT	198	TCTATATACCCTTATATCTT	GATGTAGACAACAAACATTTAAT	203
11	ycf3-psaA	LSC	spacer	(T)10	GTCCGTTGAGCGCCTATATCTT	CTCCTTCCGGACAACACATACA	220	ATTCAAAAAGGTCCGTTGAGCG	TCCTTCCGGACAACACATACAA	229
12	psbD-trnT	LSC	spacer	(A)14	ATCATATCCCATTTTATAGAAATG	ATCCTCCCGTTCCTCAAGATTC	138	GAAAATATTTGATACGTGAA	TTGTACTTCGTAAGAATTAGTCG	223
13	psbD-trnT	LSC	spacer	(A)10	AGAATCTTGAGGAACGGGAGGA	AGTGGACCTAACCCATTGAATCA	159	GAATCTTGAGGAACGGGAGGAT	TGGACCTAACCCATTGAATCAGA	156
14	psbD-trnT	LSC	spacer	(T)13	ACTAAGTAGAAATTGTTTACTA	ACCTCAGCAGTAGTATTGGT	195	GAATGATAACAATAGTTTATT	GTCATCGGTTCAAATCCGATAA	215
15	trnT-trnE	LSC	spacer	(A)12	TTCCTGCTCTTGAACCGATTCT	GTTGGTTTGCTAGAAAAGGCGT	189	TCCTGCTCTTGAACCGATTCTT	TCATCCTAAGCCGGAAAAACCA	107
16	trnT-trnE	LSC	spacer	(G)11	GAATGAACAATTTAGAAATCG	CTCCTTGAAAGAGAGATGTCC	216	ACCAACCACTCCACGAAAGAT	CTTTCCCGACCGCCGTTATGC	224
17	trnD-psbM	LSC	spacer	(A)13	CCCGTCAGTCCCGAATGAATAA	CGATTCATCGTCGAGAATGGAAT	256	CCCGTCAGTCCCGAATGAATA	CGATTCATCGTCGAGAATGGAA	256
18	petN-trnC	LSC	spacer	(T)10	ATTAAAGCAGCCCAAGCAAGAT	GTGTTAATATAATAGTTTTAGTGC	239	TATCACTATGAAGGAATTAT	CAGAATCGAATCCCCCTTTGACTC	152
19	trnC-rpoB	LSC	spacer	(AT)6	GGAAAAAGGATTTGCAGTCCCC	GGTTCCGTTTTGTCCTTCCATT	141	GGGAAAAAGGATTTGCAGTCCC	GGTTCCGTTTTGTCCTTCCATT	142
20	trnC-rpoB	LSC	spacer	(A)10	AAGGGGTGGTGTGTAAACTCTC	AAATCGACTCGGGATTTGTTCG	234	GAAGGGGTGGTGTGTAAACTCT	AAATCGACTCGGGATTTGTTCG	235
21	atpH-atpF	LSC	spacer	(T)10	GTCAAGCCGGGGTGTCTATAAT	ACCGTAAACCAATTGTTCGTGT	138	GTCAAGCCGGGGTGTCTATAAT	TCGAAATTGACAGTAGCAGGACA	248
22	atpH-atpF	LSC	spacer	(T)11	GATTGATTATACCATATGGATAT	TCGTGTATTCAATTGGATTCGAGAA	213	ATTTCAATATTTCGTTGCAAAG	CATATACATGTATTTCTTCTATACC	301
23	atpF-intron	LSC	intron	(A)10	AAAGCAAAGCTAGGCATAGGCA	TACGTAGGTCATCGATTTCGCA	260	AAGCAAAGCTAGGCATAGGCAG	ACGTAGGTCATCGATTTCGCAT	258
24	trnQ-accD	LSC	spacer	(a)13	TGCAAGCAAAAGTGTATTCCGG	ACTTGGTCCAGGATCTTTTAGC	167	TGCAAGCAAAAGTGTATTCCGG	ACTTGGTCCAGGATCTTTTAGCTT	167
25	psaJ-rpl33	LSC	spacer	(T)10	TTCGGAGCTTTAGCGGGTCT	TCGCGAAGGACAAATCCACCT	211	TCAATCGTTTTTTTCCGGATGC	CCAGATTTCGAGTTTCGCGAAG	207
26	rpl20-rps12	LSC	spacer	(T)12	GCATGGTGAGTCGTATACATACTG	TGTATCCGAAGACATGGAAAG	284	ATCAATCTTAACCCGATGTTTA	AGCCCACGGAATTGTTGATCTTG	201
27	rps12-clpP	LSC	spacer	(A)14	GTGACATTTCGGATTGGCTGTC	GAATTGTTGATCTTGTCGCGGT	278	TTGTGACATTTCGGATTGGCTG	ATTGTTGATCTTGTCGCGGTTG	278
28	clpP intrton1	LSC	intron	(T)15	ATCAGACCCAGATCAGCATCAG	CGGAAGCCTATTTCAGTGTCAC	256	TCGTCTGTTCTTCAGCAATCCC	TCGGAAGCCTATTTCAGTGTCA	156
29	clpP-psbB	LSC	spacer	(A)11	CACACCACCATTGCGTATTGTT	TACCAAGGCAAACCCATGAGAA	263	CTGCAAAGGGGGTTCCATAGTA	GGTCAAGAACAGGATCAGAGGG	269
30	rps11-rpl36	LSC	spacer	(TA)6	TAACCTAAAAGGAAGTCTGAG	TTGAATATGTGAAAATTTCAA	341	GGATATATTCATTTCATGTCAA	AGAAATTCTATTTCGAATATT	292
31	rps11-rpl36	LSC	spacer	(T)11	TCATATATAATAGAGAATAT	CTTCCATTAAAATGGATCCGA	330	TATTACTATAAAATCATATCAT	GAATGATAAATATGAAAATACG	302
32	rpl16 intron	LSC	intron	(TA)7	ATTCTACAATGGAGCCTCGCAA	ACAAATCAAGAGCACCGAGTCA	106	AATTCTACAATGGAGCCTCGCA	ACAAATCAAGAGCACCGAGTCA	107
33	rpl16 intron	LSC	intron	(TTTC)4	TGATGCTTTATTACACTTCCCCT	TCATCGCTTCGCATTATCTGGA	269	GTTGATGCTTTATTACACTTCCCCT	TCATCGCTTCGCATTATCTGGA	271
34	rpl2 intron	IR	intron	(T)10	CTGTTGCTGAGCAGTTTTTGGA	CTTGTACAGTTTGGGAAGGGGT	236	CAATCAGTTTCGCTACAGCACC	TTCGGCGGATTTGGATTCCTAT	278
35	ndhF-rpl32	SSC	spacer	(A)10	GGAACTGGAAGCGGAATGAAAG	AGAAGTATTGTGCAAAGATTCAGAA	213	AGGAACTGGAAGCGGAATGAAA	GTATTGTGCAAAGATTCAGAA	214
36	ndhF-rpl32	SSC	spacer	(A)10	AGTGTTATAATATTCAAAGTT	AAGACATATCTTCTGTTCCGTA	128	AAGCATTAGTTTTTTCGAAGTAAT	TTGCTACAAGTCATGTGAAAG	222
37	ndhG-ndhI	SSC	spacer	(T)10	ATAGATATATAGTTATAGAAT	CATATATATAAATAGATATGA	177	TATATAAGTATAACTAAATAT	CATTATTCTGTTTCATATATCA	231
